# Supplementary material for: Age-specific epidemiology of human leptospirosis in New Caledonia, 2006-2016
Source: PLoS One. 2020 Nov 30;15(11):e0242886. doi: 10.1371/journal.pone.0242886 (PMC7703958; doi:10.1371/journal.pone.0242886)
Supplement: S1 File — (XLSX) [file pone.0242886.s001.xlsx]

## Sheet: case list
Year	month	season	school time	week	Sexe	Age	SEROGROUP	Genotype	cas
2006	May	other	school time	22	Female	4.4	Pyrogenes	ND	probable
2006	April	other	school time	17	Male	4.8	ND	ND	confirmed
2006	April	other	school time	15	Male	12.9	Pyrogenes	ND	confirmed
2006	April	other	school time	15	Female	13.8	Icterohaemorrhagiae	ND	confirmed
2006	May	other	school time	21	Male	15.7	Pyrogenes	ND	probable
2006	March	hot	school time	12	Male	16.9	ND	ND	confirmed
2006	October	other	school time	40	Male	18.2	ND	ND	confirmed
2006	February	hot	holidays	6	Male	18.4	Icterohaemorrhagiae	ND	probable
2006	February	hot	holidays	7	Female	20.1	ND	ND	confirmed
2006	October	other	school time	43	Male	22	ND	ND	confirmed
2006	December	hot	school time	50	Male	22.5	ND	ND	confirmed
2006	December	hot	school time	48	Female	22.8	Australis	ND	confirmed
2006	June	other	school time	26	Male	23.9	Canicola	ND	confirmed
2006	May	other	school time	22	Male	24.1	ND	ND	confirmed
2006	September	other	school time	36	Female	24.3	Panama	ND	probable
2006	May	other	school time	19	Male	24.9	ND	ND	confirmed
2006	March	hot	school time	13	Female	25.3	ND	ND	confirmed
2006	April	other	school time	15	Male	26.1	ND	ND	probable
2006	January	hot	holidays	2	Male	27.1	Pyrogenes	ND	confirmed
2006	April	other	school time	15	Female	27.3	Icterohaemorrhagiae	ND	confirmed
2006	August	other	school time	32	Female	29.7	Ballum	ND	confirmed
2006	April	other	school time	14	Female	30.8	Canicola	ND	probable
2006	January	hot	holidays	5	Male	31.3	ND	ND	confirmed
2006	June	other	school time	24	Female	31.7	Panama	ND	probable
2006	April	other	school time	14	Male	33.4	Canicola	ND	confirmed
2006	October	other	school time	40	Female	33.4	ND	ND	confirmed
2006	July	other	school time	28	Male	33.4	Pyrogenes	ND	probable
2006	December	hot	school time	51	Male	33.5	ND	ND	confirmed
2006	November	other	school time	46	Female	33.7	ND	ND	probable
2006	June	other	school time	22	Male	34.6	Pyrogenes	ND	probable
2006	April	other	school time	17	Male	35.2	Icterohaemorrhagiae	ND	confirmed
2006	August	other	school time	33	Female	35.7	Icterohaemorrhagiae	ND	probable
2006	June	other	school time	24	Male	35.7	Pyrogenes	ND	confirmed
2006	April	other	school time	17	Male	35.8	Canicola	ND	confirmed
2006	June	other	school time	24	Male	36	Panama	ND	probable
2006	May	other	school time	19	Male	39.1	ND	ND	confirmed
2006	December	hot	school time	50	Female	39.9	ND	ND	confirmed
2006	July	other	school time	27	Male	40.3	Australis	ND	probable
2006	May	other	school time	22	Male	40.3	ND	ND	probable
2006	April	other	school time	14	Male	40.9	Ballum	ND	probable
2006	November	other	school time	47	Female	41.2	Pyrogenes	ND	confirmed
2006	May	other	school time	18	Male	42	ND	ND	confirmed
2006	September	other	school time	37	Female	43	ND	ND	confirmed
2006	February	hot	holidays	7	Female	43.4	ND	ND	confirmed
2006	April	other	school time	16	Male	44.5	ND	ND	probable
2006	May	other	school time	22	Female	46	Canicola	ND	probable
2006	April	other	school time	14	Male	47.3	ND	ND	confirmed
2006	April	other	school time	15	Female	47.4	Pyrogenes	ND	confirmed
2006	March	hot	school time	12	Male	47.5	Icterohaemorrhagiae	ND	probable
2006	May	other	school time	21	Male	47.6	Icterohaemorrhagiae	ND	probable
2006	May	other	school time	21	Female	47.9	Icterohaemorrhagiae	ND	probable
2006	July	other	school time	29	Male	49.2	Pyrogenes	ND	probable
2006	May	other	school time	18	Male	51.7	ND	ND	confirmed
2006	May	other	school time	20	Female	51.9	ND	ND	confirmed
2006	May	other	school time	18	Female	56.2	Icterohaemorrhagiae	ND	confirmed
2006	August	other	school time	35	Male	57.3	Tarassovi	ND	confirmed
2006	May	other	school time	22	Male	57.5	Icterohaemorrhagiae	ND	probable
2006	May	other	school time	18	Female	62	ND	ND	confirmed
2006	May	other	school time	20	Female	66.3	ND	ND	probable
2006	April	other	school time	14	Male	70.4	Icterohaemorrhagiae	ND	confirmed
2006	June	other	school time	23	Female	71.5	Icterohaemorrhagiae	ND	probable
2006	June	other	school time	24	Male	75.3	Pyrogenes	ND	confirmed
2006	May	other	school time	21	Female	75.5	ND	ND	probable
2006	November	other	school time	46	Male	75.7	Icterohaemorrhagiae	ND	probable
2006	July	other	school time	28	Male	84.8	Icterohaemorrhagiae	ND	probable
2007	July	other	school time	33	Female	5.2	Icterohaemorrhagiae	ND	probable
2007	March	hot	school time	13	Male	6.1	Icterohaemorrhagiae	ND	confirmed
2007	March	hot	school time	12	Male	12.4	ND	ND	confirmed
2007	March	hot	school time	12	Male	15.6	ND	ND	confirmed
2007	February	hot	holidays	9	Male	17.3	ND	ND	confirmed
2007	June	other	school time	25	Female	17.8	Australis	ND	probable
2007	March	hot	school time	12	Female	17.9	Icterohaemorrhagiae	ND	probable
2007	February	hot	holidays	7	Male	18.2	ND	ND	confirmed
2007	November	other	school time	50	Male	19.2	Pyrogenes	ND	confirmed
2007	June	other	school time	24	Female	20	Australis	ND	probable
2007	May	other	school time	21	Male	21.4	Icterohaemorrhagiae	ND	confirmed
2007	April	other	school time	16	Male	22	Australis	ND	probable
2007	December	hot	school time	52	Male	22.7	Canicola	ND	confirmed
2007	April	other	school time	18	Male	23.4	Australis	ND	confirmed
2007	January	hot	holidays	1	Female	24.6	Icterohaemorrhagiae	ND	probable
2007	January	hot	holidays	3	Female	26	Australis	ND	confirmed
2007	May	other	school time	21	Male	26.7	ND	ND	confirmed
2007	November	other	school time	46	Female	28	Pyrogenes	ND	probable
2007	March	hot	school time	14	Male	28.4	Icterohaemorrhagiae	ND	confirmed
2007	May	other	school time	21	Male	28.7	Icterohaemorrhagiae	ND	probable
2007	April	other	school time	16	Female	30.6	Australis	ND	confirmed
2007	March	hot	school time	13	Male	30.9	ND	ND	confirmed
2007	July	other	school time	30	Male	31.2	Pyrogenes	ND	probable
2007	March	hot	school time	13	Female	33.1	Icterohaemorrhagiae	ND	probable
2007	August	other	school time	36	Male	33.6	Australis	ND	probable
2007	September	other	school time	37	Male	33.7	Icterohaemorrhagiae	ND	confirmed
2007	June	other	school time	27	Female	36.1	Icterohaemorrhagiae	ND	confirmed
2007	December	hot	school time	51	Male	36.5	ND	ND	confirmed
2007	August	other	school time	35	Male	37.7	Australis	ND	confirmed
2007	September	other	school time	37	Female	38.9	ND	ND	confirmed
2007	June	other	school time	24	Female	39.2	Icterohaemorrhagiae	ND	confirmed
2007	September	other	school time	39	Male	39.5	Australis	ND	confirmed
2007	February	hot	holidays	7	Male	40	Icterohaemorrhagiae	ND	probable
2007	June	other	school time	24	Female	40.1	Icterohaemorrhagiae	ND	confirmed
2007	October	other	school time	45	Male	41.5	ND	ND	confirmed
2007	September	other	school time	39	Male	42	ND	ND	confirmed
2007	July	other	school time	28	Male	42.5	Icterohaemorrhagiae	ND	probable
2007	March	hot	school time	12	Male	42.6	ND	ND	confirmed
2007	February	hot	holidays	5	Male	46.4	ND	ND	confirmed
2007	December	hot	school time	51	Female	47	ND	ND	confirmed
2007	May	other	school time	20	Male	48.1	Icterohaemorrhagiae	ND	probable
2007	September	other	school time	37	Female	48.1	Pyrogenes	ND	probable
2007	May	other	school time	21	Male	54.8	Icterohaemorrhagiae	ND	confirmed
2007	May	other	school time	19	Female	56.4	ND	ND	confirmed
2007	March	hot	school time	12	Female	57.3	Icterohaemorrhagiae	ND	probable
2007	January	hot	holidays	3	Male	60	Canicola	ND	probable
2007	September	other	school time	43	Female	60.3	Icterohaemorrhagiae	ND	probable
2007	June	other	school time	22	Male	60.7	Australis	ND	confirmed
2007	February	hot	holidays	8	Male	61.5	ND	ND	confirmed
2007	December	hot	school time	52	Male	63.3	ND	ND	confirmed
2007	May	other	school time	21	Female	66	Australis	ND	probable
2007	January	hot	holidays	5	Male	73.7	ND	ND	confirmed
2007	March	hot	school time	12	Male	83.8	Australis	ND	probable
2008	April	other	school time	17	Male	4.7	ND	ND	confirmed
2008	May	other	school time	18	Male	4.7	ND	ND	confirmed
2008	May	other	school time	19	Male	4.9	ND	ND	confirmed
2008	July	other	school time	27	Male	7.4	ND	ND	probable
2008	March	hot	school time	10	Male	8.6	Icterohaemorrhagiae	ND	confirmed
2008	March	hot	school time	10	Male	8.7	Australis	ND	confirmed
2008	April	other	school time	14	Male	9.1	ND	ND	confirmed
2008	January	hot	holidays	3	Male	9.8	Icterohaemorrhagiae	ND	probable
2008	April	other	school time	16	Male	10.2	Icterohaemorrhagiae	ND	probable
2008	February	hot	holidays	9	Male	10.4	ND	ND	confirmed
2008	April	other	school time	18	Male	11	Pyrogenes	ND	probable
2008	November	other	school time	47	Male	12.4	Australis	ND	probable
2008	May	other	school time	19	Male	12.8	Icterohaemorrhagiae	ND	confirmed
2008	March	hot	school time	10	Male	13	ND	ND	confirmed
2008	January	hot	holidays	5	Male	13	ND	ND	confirmed
2008	March	hot	school time	10	Male	14.2	Icterohaemorrhagiae	ND	confirmed
2008	March	hot	school time	11	Male	14.3	ND	ND	confirmed
2008	May	other	school time	19	Male	15	ND	ND	confirmed
2008	April	other	school time	17	Female	15.2	Icterohaemorrhagiae	ND	confirmed
2008	April	other	school time	16	Female	15.3	ND	ND	confirmed
2008	February	hot	holidays	8	Male	15.3	ND	ND	confirmed
2008	March	hot	school time	10	Male	15.4	Icterohaemorrhagiae	ND	confirmed
2008	March	hot	school time	10	Male	15.5	ND	ND	confirmed
2008	March	hot	school time	10	Male	15.7	ND	ND	confirmed
2008	February	hot	holidays	7	Male	15.7	Icterohaemorrhagiae	ND	confirmed
2008	April	other	school time	14	Male	16.1	Australis	ND	probable
2008	June	other	school time	25	Female	16.3	Pyrogenes	ND	probable
2008	January	hot	holidays	5	Male	16.5	Pyrogenes	ND	probable
2008	June	other	school time	25	Female	16.5	Icterohaemorrhagiae	ND	probable
2008	March	hot	school time	14	Female	16.7	Australis	ND	confirmed
2008	May	other	school time	20	Female	16.7	ND	ND	confirmed
2008	May	other	school time	20	Male	16.8	ND	ND	confirmed
2008	March	hot	school time	10	Female	16.9	ND	ND	confirmed
2008	March	hot	school time	10	Female	17	Pyrogenes	ND	confirmed
2008	April	other	school time	15	Male	17.3	ND	ND	confirmed
2008	March	hot	school time	12	Male	18	ND	ND	confirmed
2008	February	hot	holidays	6	Female	18.4	ND	I5/Pyrogenes	confirmed
2008	March	hot	school time	11	Female	18.4	ND	ND	confirmed
2008	September	other	school time	37	Male	18.7	Pyrogenes	ND	probable
2008	March	hot	school time	11	Female	18.9	Ballum	ND	confirmed
2008	August	other	school time	32	Female	19.4	ND	ND	confirmed
2008	April	other	school time	15	Male	21.8	ND	ND	confirmed
2008	April	other	school time	14	Male	22	Icterohaemorrhagiae	ND	probable
2008	May	other	school time	19	Male	22.3	ND	ND	confirmed
2008	July	other	school time	30	Male	22.4	Australis	ND	probable
2008	April	other	school time	17	Male	22.8	ND	ND	confirmed
2008	April	other	school time	15	Male	22.8	ND	ND	confirmed
2008	February	hot	holidays	7	Male	23.1	ND	I1/Icterohaemorrhagiae	confirmed
2008	July	other	school time	29	Male	23.1	ND	ND	confirmed
2008	April	other	school time	17	Male	23.6	Icterohaemorrhagiae	ND	probable
2008	April	other	school time	18	Female	23.6	Australis	ND	confirmed
2008	March	hot	school time	13	Female	23.9	ND	ND	confirmed
2008	April	other	school time	14	Male	24.5	ND	ND	probable
2008	April	other	school time	14	Female	24.6	Pyrogenes	ND	confirmed
2008	January	hot	holidays	1	Male	25.4	Icterohaemorrhagiae	ND	confirmed
2008	March	hot	school time	10	Female	25.7	ND	ND	confirmed
2008	April	other	school time	15	Female	26.2	ND	ND	confirmed
2008	April	other	school time	15	Male	26.4	ND	ND	confirmed
2008	April	other	school time	15	Male	26.6	ND	ND	confirmed
2008	May	other	school time	19	Male	27.4	Icterohaemorrhagiae	ND	probable
2008	April	other	school time	17	Male	27.9	Icterohaemorrhagiae	ND	confirmed
2008	April	other	school time	16	Male	28	Icterohaemorrhagiae	ND	confirmed
2008	February	hot	holidays	6	Male	28.2	Icterohaemorrhagiae	ND	confirmed
2008	March	hot	school time	10	Female	28.5	Icterohaemorrhagiae	ND	confirmed
2008	April	other	school time	15	Female	29	Icterohaemorrhagiae	ND	probable
2008	June	other	school time	24	Male	29.2	ND	ND	confirmed
2008	April	other	school time	18	Female	29.8	ND	ND	confirmed
2008	April	other	school time	17	Male	30	ND	ND	confirmed
2008	April	other	school time	17	Male	30.1	Icterohaemorrhagiae	ND	confirmed
2008	October	other	school time	41	Female	30.4	Pyrogenes	ND	probable
2008	April	other	school time	18	Male	31.8	ND	ND	confirmed
2008	May	other	school time	20	Male	32	Icterohaemorrhagiae	ND	probable
2008	April	other	school time	18	Male	32	ND	ND	confirmed
2008	April	other	school time	17	Male	32.3	ND	ND	confirmed
2008	March	hot	school time	12	Male	32.6	ND	ND	confirmed
2008	March	hot	school time	10	Male	32.6	Pomona	ND	confirmed
2008	April	other	school time	16	Female	33.2	Panama	ND	probable
2008	March	hot	school time	13	Male	33.4	Pyrogenes	ND	confirmed
2008	January	hot	holidays	3	Male	33.6	Icterohaemorrhagiae	ND	confirmed
2008	April	other	school time	17	Male	33.7	ND	ND	confirmed
2008	July	other	school time	28	Female	34.2	ND	ND	probable
2008	April	other	school time	16	Male	34.2	ND	ND	probable
2008	June	other	school time	26	Female	34.3	Australis	ND	probable
2008	April	other	school time	15	Male	34.6	Ballum	ND	confirmed
2008	July	other	school time	31	Female	35	Icterohaemorrhagiae	ND	confirmed
2008	April	other	school time	17	Female	35	Icterohaemorrhagiae	ND	confirmed
2008	July	other	school time	29	Female	35.2	Icterohaemorrhagiae	ND	probable
2008	September	other	school time	36	Female	35.4	Pyrogenes	ND	probable
2008	September	other	school time	38	Male	35.7	Icterohaemorrhagiae	ND	confirmed
2008	April	other	school time	15	Female	35.8	ND	ND	confirmed
2008	April	other	school time	15	Female	35.9	ND	I1/Icterohaemorrhagiae	confirmed
2008	July	other	school time	28	Female	36	Icterohaemorrhagiae	ND	probable
2008	May	other	school time	20	Male	36	Australis	ND	confirmed
2008	April	other	school time	14	Male	37.4	ND	ND	confirmed
2008	April	other	school time	16	Male	37.9	ND	ND	confirmed
2008	June	other	school time	25	Male	38.3	ND	ND	confirmed
2008	April	other	school time	16	Male	38.4	Icterohaemorrhagiae	ND	probable
2008	April	other	school time	16	Male	38.8	Australis	ND	probable
2008	October	other	school time	43	Male	38.8	ND	B1/Ballum	confirmed
2008	April	other	school time	14	Male	38.8	ND	ND	confirmed
2008	March	hot	school time	10	Female	39.1	ND	ND	confirmed
2008	June	other	school time	23	Male	40.1	Icterohaemorrhagiae	ND	probable
2008	December	hot	school time	49	Female	40.5	Icterohaemorrhagiae	ND	confirmed
2008	March	hot	school time	9	Male	40.6	Icterohaemorrhagiae	ND	probable
2008	June	other	school time	23	Female	40.7	Pyrogenes	ND	probable
2008	April	other	school time	15	Female	41.1	ND	ND	confirmed
2008	April	other	school time	16	Male	41.7	Ballum	ND	confirmed
2008	May	other	school time	19	Male	42.3	Icterohaemorrhagiae	ND	probable
2008	February	hot	holidays	6	Male	42.6	Icterohaemorrhagiae	ND	confirmed
2008	December	hot	school time	50	Male	43.2	Icterohaemorrhagiae	ND	confirmed
2008	April	other	school time	15	Male	43.6	Icterohaemorrhagiae	ND	probable
2008	April	other	school time	15	Male	44	Ballum	ND	probable
2008	April	other	school time	17	Male	44.7	ND	ND	confirmed
2008	April	other	school time	18	Male	44.9	ND	I4/Pomona	confirmed
2008	April	other	school time	14	Male	45.9	ND	ND	confirmed
2008	April	other	school time	17	Female	46.7	ND	ND	confirmed
2008	April	other	school time	18	Male	47	ND	ND	confirmed
2008	June	other	school time	26	Male	48.2	Icterohaemorrhagiae	ND	probable
2008	February	hot	holidays	7	Female	48.3	Pyrogenes	ND	confirmed
2008	March	hot	school time	10	Male	48.7	ND	ND	confirmed
2008	May	other	school time	21	Female	49.1	Icterohaemorrhagiae	ND	probable
2008	March	hot	school time	11	Female	52.5	ND	ND	confirmed
2008	April	other	school time	14	Male	53	ND	ND	probable
2008	March	hot	school time	11	Female	53.2	Icterohaemorrhagiae	ND	confirmed
2008	April	other	school time	18	Female	53.5	ND	ND	confirmed
2008	April	other	school time	15	Female	53.9	Icterohaemorrhagiae	ND	probable
2008	March	hot	school time	13	Male	54.5	ND	ND	confirmed
2008	April	other	school time	16	Male	55.7	Icterohaemorrhagiae	ND	probable
2008	May	other	school time	20	Female	55.9	Australis	ND	confirmed
2008	March	hot	school time	14	Female	56.6	ND	ND	confirmed
2008	June	other	school time	26	Male	57	Icterohaemorrhagiae	ND	probable
2008	August	other	school time	35	Female	57.8	Icterohaemorrhagiae	ND	probable
2008	April	other	school time	15	Male	58.9	ND	ND	probable
2008	February	hot	holidays	6	Male	60	Australis	ND	probable
2008	May	other	school time	20	Male	60.7	Icterohaemorrhagiae	ND	probable
2008	March	hot	school time	13	Male	62.3	ND	ND	confirmed
2008	April	other	school time	16	Female	62.9	ND	ND	confirmed
2008	December	hot	school time	49	Female	62.9	ND	ND	confirmed
2008	April	other	school time	15	Male	63.1	ND	ND	confirmed
2008	April	other	school time	17	Male	63.4	Icterohaemorrhagiae	ND	probable
2008	May	other	school time	20	Female	63.6	Pyrogenes	ND	probable
2008	March	hot	school time	14	Male	63.8	ND	ND	confirmed
2008	April	other	school time	14	Male	64	ND	I1/Icterohaemorrhagiae	confirmed
2008	March	hot	school time	10	Male	65.4	ND	ND	confirmed
2008	March	hot	school time	12	Female	66.3	ND	ND	confirmed
2008	May	other	school time	21	Male	68.4	Icterohaemorrhagiae	ND	confirmed
2008	February	hot	holidays	5	Female	69.6	Ballum	ND	confirmed
2008	April	other	school time	17	Male	70.6	Icterohaemorrhagiae	ND	confirmed
2008	September	other	school time	38	Male	72.6	Icterohaemorrhagiae	ND	probable
2008	April	other	school time	18	Female	73.2	Australis	ND	probable
2008	April	other	school time	18	Male	73.3	Pyrogenes	ND	confirmed
2008	March	hot	school time	11	Male	75.5	ND	ND	confirmed
2008	April	other	school time	17	Male	78.2	ND	ND	probable
2008	August	other	school time	35	Female	78.8	Pyrogenes	ND	probable
2008	May	other	school time	20	Male	79	ND	ND	confirmed
2008	November	other	school time	45	Male	80	Icterohaemorrhagiae	ND	confirmed
2008	April	other	school time	14	Male	84.4	ND	ND	confirmed
2009	February	hot	holidays	6	Male	1.1	ND	ND	confirmed
2009	March	hot	school time	10	Male	4.4	ND	I1/Icterohaemorrhagiae	confirmed
2009	November	other	school time	47	Male	5.3	ND	ND	confirmed
2009	March	hot	school time	11	Female	7.6	ND	I2/Australis	confirmed
2009	April	other	school time	17	Male	7.7	ND	I1/Icterohaemorrhagiae	confirmed
2009	June	other	school time	23	Female	7.8	Icterohaemorrhagiae	ND	confirmed
2009	March	hot	school time	10	Male	9.3	Icterohaemorrhagiae	ND	confirmed
2009	February	hot	holidays	6	Female	10.4	ND	ND	confirmed
2009	July	other	school time	26	Male	10.4	pyrogenes	ND	probable
2009	May	other	school time	19	Male	10.9	ND	ND	confirmed
2009	January	hot	holidays	3	Female	11.4	ND	ND	confirmed
2009	April	other	school time	15	Male	11.5	pyrogenes	ND	probable
2009	May	other	school time	21	Male	12.3	ND	ND	confirmed
2009	February	hot	holidays	9	Male	12.4	Icterohaemorrhagiae	ND	confirmed
2009	April	other	school time	16	Male	13.7	Icterohaemorrhagiae	ND	probable
2009	June	other	school time	25	Male	14.2	Icterohaemorrhagiae	I5/Pyrogenes	confirmed
2009	April	other	school time	17	Male	14.5	Icterohaemorrhagiae	ND	probable
2009	April	other	school time	15	Female	14.7	Australis	ND	probable
2009	March	hot	school time	12	Male	15	Icterohaemorrhagiae	ND	probable
2009	March	hot	school time	13	Male	15.1	Ballum	ND	probable
2009	January	hot	holidays	4	Male	15.1	Australis	I2/Australis	confirmed
2009	April	other	school time	16	Male	15.3	ND	I2/Australis	confirmed
2009	November	other	school time	45	Male	15.8	Australis	ND	probable
2009	March	hot	school time	13	Female	16.2	pyrogenes	ND	probable
2009	May	other	school time	20	Male	16.5	Icterohaemorrhagiae	ND	probable
2009	April	other	school time	15	Male	17.1	Australis	ND	probable
2009	May	other	school time	18	Male	17.1	Icterohaemorrhagiae	ND	probable
2009	February	hot	holidays	7	Male	17.4	ND	ND	confirmed
2009	March	hot	school time	12	Female	17.8	ND	ND	probable
2009	March	hot	school time	13	Male	17.9	Icterohaemorrhagiae	ND	probable
2009	May	other	school time	18	Female	18.2	ND	I1/Icterohaemorrhagiae	confirmed
2009	March	hot	school time	12	Female	18.4	Icterohaemorrhagiae	ND	probable
2009	March	hot	school time	13	Male	18.5	Icterohaemorrhagiae	ND	probable
2009	February	hot	holidays	7	Female	18.5	ND	ND	confirmed
2009	February	hot	holidays	6	Male	18.8	ND	I1/Icterohaemorrhagiae	confirmed
2009	March	hot	school time	12	Male	19.4	Icterohaemorrhagiae	ND	confirmed
2009	January	hot	holidays	5	Male	19.6	ND	I5/Pyrogenes	confirmed
2009	June	other	school time	24	Female	19.6	Icterohaemorrhagiae	ND	probable
2009	April	other	school time	15	Male	19.9	ND	I1/Icterohaemorrhagiae	confirmed
2009	January	hot	holidays	1	Male	20	Icterohaemorrhagiae	I1/Icterohaemorrhagiae	confirmed
2009	April	other	school time	16	Female	20.2	Icterohaemorrhagiae	ND	confirmed
2009	July	other	school time	30	Female	20.8	ND	I1/Icterohaemorrhagiae	confirmed
2009	January	hot	holidays	2	Female	21	Panama	ND	probable
2009	March	hot	school time	12	Female	21.2	ND	ND	probable
2009	February	hot	holidays	7	Male	21.4	Icterohaemorrhagiae	ND	probable
2009	July	other	school time	31	Female	22.2	ND	I5/Pyrogenes	confirmed
2009	January	hot	holidays	5	Male	22.3	Icterohaemorrhagiae	I1/Icterohaemorrhagiae	confirmed
2009	January	hot	holidays	4	Male	22.6	ND	I1/Icterohaemorrhagiae	confirmed
2009	January	hot	holidays	4	Female	22.7	Icterohaemorrhagiae	ND	probable
2009	March	hot	school time	14	Male	22.9	Icterohaemorrhagiae	ND	probable
2009	February	hot	holidays	7	Female	23	pyrogenes	I5/Pyrogenes	confirmed
2009	January	hot	holidays	2	Male	23	Icterohaemorrhagiae	ND	probable
2009	January	hot	holidays	3	Male	23.7	ND	ND	probable
2009	February	hot	holidays	7	Male	24.4	ND	I5/Pyrogenes	confirmed
2009	January	hot	holidays	2	Male	25.2	Icterohaemorrhagiae	ND	probable
2009	April	other	school time	18	Female	25.4	Icterohaemorrhagiae	ND	probable
2009	April	other	school time	16	Male	26.2	Icterohaemorrhagiae	ND	confirmed
2009	May	other	school time	22	Male	26.9	ND	I1/Icterohaemorrhagiae	confirmed
2009	June	other	school time	23	Male	26.9	Icterohaemorrhagiae	ND	probable
2009	February	hot	holidays	7	Male	27.3	ND	I2/Australis	confirmed
2009	April	other	school time	16	Male	27.6	ND	ND	confirmed
2009	March	hot	school time	11	Male	27.7	Icterohaemorrhagiae	I1/Icterohaemorrhagiae	confirmed
2009	May	other	school time	22	Male	28	Icterohaemorrhagiae	ND	probable
2009	March	hot	school time	13	Female	28	Icterohaemorrhagiae	ND	probable
2009	March	hot	school time	11	Female	28.1	ND	I1/Icterohaemorrhagiae	confirmed
2009	February	hot	holidays	7	Male	28.4	Icterohaemorrhagiae	ND	probable
2009	June	other	school time	22	Male	28.7	Australis	ND	probable
2009	January	hot	holidays	1	Male	28.8	Icterohaemorrhagiae	ND	confirmed
2009	April	other	school time	14	Female	29.9	Icterohaemorrhagiae	ND	probable
2009	April	other	school time	18	Male	30.1	ND	B1/Ballum	confirmed
2009	February	hot	holidays	7	Female	30.3	ND	I1/Icterohaemorrhagiae	confirmed
2009	April	other	school time	15	Male	31.2	ND	I5/Pyrogenes	confirmed
2009	February	hot	holidays	6	Female	31.9	ND	ND	confirmed
2009	March	hot	school time	10	Female	31.9	Icterohaemorrhagiae	ND	probable
2009	June	other	school time	25	Female	32.2	Icterohaemorrhagiae	ND	confirmed
2009	May	other	school time	21	Male	32.6	ND	B1/Ballum	confirmed
2009	March	hot	school time	11	Male	32.6	Icterohaemorrhagiae	ND	confirmed
2009	February	hot	holidays	8	Male	32.8	ND	ND	confirmed
2009	April	other	school time	14	Male	32.9	Icterohaemorrhagiae	ND	probable
2009	April	other	school time	14	Female	33.7	Australis	ND	probable
2009	February	hot	holidays	8	Female	33.7	ND	I1/Icterohaemorrhagiae	confirmed
2009	February	hot	holidays	8	Female	34.2	ND	ND	confirmed
2009	February	hot	holidays	7	Female	34.9	ND	ND	confirmed
2009	July	other	school time	31	Male	35.5	Icterohaemorrhagiae	ND	probable
2009	February	hot	holidays	9	Female	35.7	Icterohaemorrhagiae	ND	probable
2009	May	other	school time	18	Female	36.1	Icterohaemorrhagiae	ND	probable
2009	March	hot	school time	10	Male	37.7	Icterohaemorrhagiae	ND	confirmed
2009	April	other	school time	17	Male	38	ND	I1/Icterohaemorrhagiae	confirmed
2009	March	hot	school time	10	Female	38.5	Icterohaemorrhagiae	ND	confirmed
2009	April	other	school time	16	Female	39.3	ND	I1/Icterohaemorrhagiae	confirmed
2009	March	hot	school time	12	Female	39.4	Icterohaemorrhagiae	ND	probable
2009	March	hot	school time	13	Female	39.4	ND	I1/Icterohaemorrhagiae	confirmed
2009	March	hot	school time	12	Female	41	Icterohaemorrhagiae	ND	probable
2009	March	hot	school time	13	Male	41.2	Icterohaemorrhagiae	ND	probable
2009	March	hot	school time	10	Male	41.3	ND	ND	confirmed
2009	March	hot	school time	13	Female	41.7	Icterohaemorrhagiae	ND	probable
2009	March	hot	school time	12	Female	41.9	Panama	ND	confirmed
2009	May	other	school time	18	Male	42	Icterohaemorrhagiae	ND	probable
2009	August	other	school time	36	Male	42.1	ND	I1/Icterohaemorrhagiae	confirmed
2009	February	hot	holidays	6	Male	42.2	Icterohaemorrhagiae	ND	probable
2009	July	other	school time	30	Male	42.3	ND	I1/Icterohaemorrhagiae	confirmed
2009	June	other	school time	23	Male	42.7	Icterohaemorrhagiae	I1/Icterohaemorrhagiae	confirmed
2009	March	hot	school time	11	Male	42.7	ND	B1/Ballum	confirmed
2009	August	other	school time	32	Male	42.7	ND	I1/Icterohaemorrhagiae	confirmed
2009	February	hot	holidays	8	Male	44.1	ND	I1/Icterohaemorrhagiae	confirmed
2009	February	hot	holidays	8	Male	44.1	ND	ND	confirmed
2009	October	other	school time	42	Female	44.7	Icterohaemorrhagiae	ND	probable
2009	July	other	school time	28	Male	44.7	Panama	ND	probable
2009	April	other	school time	14	Male	44.9	Icterohaemorrhagiae	ND	probable
2009	June	other	school time	25	Male	46	Panama	ND	probable
2009	March	hot	school time	10	Male	47	Icterohaemorrhagiae	ND	confirmed
2009	March	hot	school time	10	Male	47.3	Icterohaemorrhagiae	ND	probable
2009	June	other	school time	24	Female	47.7	ND	B1/Ballum	confirmed
2009	March	hot	school time	13	Female	47.7	Icterohaemorrhagiae	ND	probable
2009	March	hot	school time	12	Male	47.7	Icterohaemorrhagiae	ND	confirmed
2009	April	other	school time	18	Female	47.8	ND	ND	confirmed
2009	November	other	school time	47	Female	48.5	ND	ND	confirmed
2009	May	other	school time	21	Male	48.8	ND	I1/Icterohaemorrhagiae	confirmed
2009	March	hot	school time	11	Female	49.3	Panama	ND	probable
2009	July	other	school time	30	Male	49.7	Icterohaemorrhagiae	ND	confirmed
2009	February	hot	holidays	8	Male	50.2	ND	ND	probable
2009	May	other	school time	19	Male	50.6	Icterohaemorrhagiae	ND	probable
2009	August	other	school time	34	Female	51.5	Icterohaemorrhagiae	I1/Icterohaemorrhagiae	confirmed
2009	April	other	school time	18	Female	51.5	ND	ND	confirmed
2009	March	hot	school time	13	Male	51.6	Icterohaemorrhagiae	ND	probable
2009	July	other	school time	31	Male	53	ND	I1/Icterohaemorrhagiae	confirmed
2009	March	hot	school time	12	Male	53.3	Icterohaemorrhagiae	ND	probable
2009	April	other	school time	15	Male	53.9	Icterohaemorrhagiae	ND	confirmed
2009	March	hot	school time	12	Female	54.1	Autumnalis	ND	probable
2009	September	other	school time	40	Male	54.6	ND	ND	confirmed
2009	June	other	school time	23	Male	54.7	Icterohaemorrhagiae	ND	probable
2009	May	other	school time	22	Male	54.8	Icterohaemorrhagiae	ND	probable
2009	April	other	school time	14	Male	55.2	Icterohaemorrhagiae	ND	probable
2009	April	other	school time	14	Male	55.2	Icterohaemorrhagiae	ND	probable
2009	April	other	school time	15	Female	58.2	Icterohaemorrhagiae	I1/Icterohaemorrhagiae	confirmed
2009	March	hot	school time	13	Male	58.2	Icterohaemorrhagiae	ND	probable
2009	February	hot	holidays	7	Female	58.3	Icterohaemorrhagiae	ND	probable
2009	March	hot	school time	13	Male	58.4	ballum	ND	confirmed
2009	February	hot	holidays	8	Male	58.6	Icterohaemorrhagiae	ND	confirmed
2009	April	other	school time	15	Male	59.3	Icterohaemorrhagiae	ND	probable
2009	November	other	school time	46	Male	59.4	ND	ND	confirmed
2009	March	hot	school time	12	Male	59.7	Icterohaemorrhagiae	I1/Icterohaemorrhagiae	confirmed
2009	April	other	school time	17	Male	61.2	ND	I1/Icterohaemorrhagiae	confirmed
2009	March	hot	school time	14	Male	61.6	Australis	ND	probable
2009	April	other	school time	16	Female	61.8	ND	I1/Icterohaemorrhagiae	confirmed
2009	December	hot	school time	52	Female	63.1	Icterohaemorrhagiae	ND	probable
2009	May	other	school time	20	Male	64	ND	B1/Ballum	confirmed
2009	March	hot	school time	13	Male	66.5	Icterohaemorrhagiae	ND	probable
2009	March	hot	school time	14	Female	68.1	Panama	ND	probable
2009	January	hot	holidays	5	Male	68.4	ND	ND	confirmed
2009	January	hot	holidays	5	Male	69.2	ND	I1/Icterohaemorrhagiae	confirmed
2009	May	other	school time	22	Female	69.7	Icterohaemorrhagiae	ND	probable
2009	May	other	school time	21	Female	70.3	Icterohaemorrhagiae	ND	probable
2009	June	other	school time	23	Male	73.2	Icterohaemorrhagiae	ND	confirmed
2009	February	hot	holidays	8	Female	73.6	ND	I1/Icterohaemorrhagiae	confirmed
2009	May	other	school time	19	Male	73.9	ND	ND	confirmed
2009	April	other	school time	18	Female	74.3	Icterohaemorrhagiae	ND	probable
2009	July	other	school time	30	Male	77.6	Icterohaemorrhagiae	ND	probable
2009	February	hot	holidays	6	Male	80.2	Icterohaemorrhagiae	ND	confirmed
2010	February	hot	holidays	7	Female	9.2	Panama	ND	probable
2010	November	other	school time	48	Female	11.3	ND	I5/Pyrogenes	confirmed
2010	February	hot	holidays	5	Female	12.6	ND	I1/Icterohaemorrhagiae	confirmed
2010	April	other	school time	16	Male	13	Pyrogenes	ND	probable
2010	January	hot	holidays	4	Male	14.9	Icterohaemorrhagiae	ND	confirmed
2010	May	other	school time	18	Male	17.5	Canicola	ND	probable
2010	February	hot	holidays	6	Male	18.4	Australis	ND	probable
2010	October	other	school time	41	Female	20.2	ND	I1/Icterohaemorrhagiae	confirmed
2010	February	hot	holidays	5	Female	20.4	Panama	ND	probable
2010	January	hot	holidays	4	Male	21.8	Pyrogenes	ND	confirmed
2010	June	other	school time	24	Male	26.5	ND	B1/Ballum	confirmed
2010	June	other	school time	23	Male	26.9	ND	I1/Icterohaemorrhagiae	confirmed
2010	March	hot	school time	10	Male	30	Icterohaemorrhagiae	I1/Icterohaemorrhagiae	confirmed
2010	October	other	school time	42	Female	30.8	ND	I5/Pyrogenes	confirmed
2010	August	other	school time	31	Male	31.5	ND	I1/Icterohaemorrhagiae	confirmed
2010	August	other	school time	31	Male	32	Icterohaemorrhagiae	I1/Icterohaemorrhagiae	confirmed
2010	January	hot	holidays	2	Female	32.8	ND	I1/Icterohaemorrhagiae	confirmed
2010	May	other	school time	18	Female	33.2	Icterohaemorrhagiae	ND	probable
2010	April	other	school time	14	Male	33.6	Icterohaemorrhagiae	I5/Pyrogenes	confirmed
2010	June	other	school time	26	Male	34.4	Icterohaemorrhagiae	I1/Icterohaemorrhagiae	confirmed
2010	April	other	school time	15	Male	36.6	Pyrogenes	ND	probable
2010	March	hot	school time	11	Female	37.3	Icterohaemorrhagiae	I1/Icterohaemorrhagiae	confirmed
2010	May	other	school time	22	Male	38.5	ND	I1/Icterohaemorrhagiae	confirmed
2010	January	hot	holidays	4	Male	39.9	ND	I1/Icterohaemorrhagiae	confirmed
2010	November	other	school time	46	Male	40.6	ND	I1/Icterohaemorrhagiae	confirmed
2010	February	hot	holidays	7	Female	42	Ballum	ND	probable
2010	April	other	school time	14	Female	42.6	ND	ND	confirmed
2010	April	other	school time	17	Male	42.7	Canicola	I5/Pyrogenes	confirmed
2010	June	other	school time	23	Male	44.6	ND	I1/Icterohaemorrhagiae	confirmed
2010	May	other	school time	18	Female	54.1	ND	I1/Icterohaemorrhagiae	confirmed
2010	June	other	school time	23	Female	55.5	ND	ND	probable
2010	June	other	school time	25	Male	57.5	ND	ND	probable
2010	July	other	school time	30	Female	58.2	ND	ND	confirmed
2010	October	other	school time	40	Male	65.2	ND	I1/Icterohaemorrhagiae	confirmed
2010	February	hot	holidays	5	Male	65.3	Icterohaemorrhagiae	ND	probable
2010	April	other	school time	15	Female	65.8	ND	I1/Icterohaemorrhagiae	confirmed
2010	April	other	school time	15	Male	66.8	Ballum	ND	probable
2010	August	other	school time	32	Male	70.7	ND	I1/Icterohaemorrhagiae	confirmed
2010	November	other	school time	46	Female	71.7	ND	I5/Pyrogenes	confirmed
2010	August	other	school time	31	Male	77.2	ND	I1/Icterohaemorrhagiae	confirmed
2010	February	hot	holidays	5	Male	78.9	Pyrogenes	I5/Pyrogenes	confirmed
2010	August	other	school time	31	Male	84.1	ND	I1/Icterohaemorrhagiae	confirmed
2011	February	hot	holidays	5	Male	2.2	ND	I5/Pyrogenes	confirmed
2011	February	hot	holidays	7	Female	4.9	Australis	ND	probable
2011	February	hot	holidays	5	Male	6	Icterohaemorrhagiae	I1/Icterohaemorrhagiae	confirmed
2011	January	hot	holidays	5	Female	6.4	ND	I1/Icterohaemorrhagiae	confirmed
2011	January	hot	holidays	3	Male	7.1	ND	I5/Pyrogenes	confirmed
2011	February	hot	holidays	8	Male	8.4	Icterohaemorrhagiae	ND	probable
2011	January	hot	holidays	3	Female	9.4	ND	I5/Pyrogenes	confirmed
2011	January	hot	holidays	3	Male	10.3	ND	I5/Pyrogenes	confirmed
2011	February	hot	holidays	5	Male	10.6	ND	I1/Icterohaemorrhagiae	confirmed
2011	February	hot	holidays	6	Female	11.7	ND	ND	confirmed
2011	January	hot	holidays	4	Male	12.1	ND	I2/Australis	confirmed
2011	March	hot	school time	9	Male	12.5	ND	ND	probable
2011	January	hot	holidays	3	Male	13.7	ND	I5/Pyrogenes	confirmed
2011	February	hot	holidays	8	Male	13.8	ND	I1/Icterohaemorrhagiae	confirmed
2011	January	hot	holidays	4	Male	13.8	Pyrogenes	ND	confirmed
2011	January	hot	holidays	2	Male	13.9	ND	I5/Pyrogenes	confirmed
2011	February	hot	holidays	5	Male	14	ND	I2/Australis	confirmed
2011	March	hot	school time	9	Female	14.5	ND	I1/Icterohaemorrhagiae	confirmed
2011	January	hot	holidays	4	Male	14.5	ND	I5/Pyrogenes	confirmed
2011	June	other	school time	24	Male	15.5	Icterohaemorrhagiae	ND	probable
2011	February	hot	holidays	5	Male	15.7	ND	I1/Icterohaemorrhagiae	confirmed
2011	March	hot	school time	13	Male	15.8	ND	I5/Pyrogenes	confirmed
2011	April	other	school time	15	Male	15.8	ND	I5/Pyrogenes	confirmed
2011	February	hot	holidays	6	Male	16	ND	I1/Icterohaemorrhagiae	confirmed
2011	January	hot	holidays	3	Male	16.1	Pyrogenes	I5/Pyrogenes	confirmed
2011	April	other	school time	16	Male	16.8	ND	I1/Icterohaemorrhagiae	confirmed
2011	April	other	school time	17	Male	17.2	ND	I5/Pyrogenes	confirmed
2011	December	hot	school time	52	Female	17.3	Icterohaemorrhagiae	ND	probable
2011	January	hot	holidays	4	Male	17.4	ND	I2/Australis	confirmed
2011	February	hot	holidays	5	Male	17.6	ND	I2/Australis	confirmed
2011	February	hot	holidays	5	Male	17.7	Icterohaemorrhagiae	ND	probable
2011	February	hot	holidays	8	Male	17.8	Australis	ND	probable
2011	February	hot	holidays	6	Male	18.2	ND	I5/Pyrogenes	confirmed
2011	July	other	school time	27	Male	19.1	Icterohaemorrhagiae	ND	confirmed
2011	March	hot	school time	12	Male	19.5	ND	I5/Pyrogenes	confirmed
2011	February	hot	holidays	7	Male	19.8	ND	B1/Ballum	confirmed
2011	March	hot	school time	9	Male	19.9	ND	I5/Pyrogenes	confirmed
2011	January	hot	holidays	4	Male	20.1	Australis	ND	confirmed
2011	January	hot	holidays	4	Male	20.2	ND	B1/Ballum	confirmed
2011	May	other	school time	18	Male	20.4	ND	I2/Australis	confirmed
2011	January	hot	holidays	4	Male	20.6	ND	I5/Pyrogenes	confirmed
2011	January	hot	holidays	3	Female	21.2	ND	I5/Pyrogenes	confirmed
2011	May	other	school time	21	Male	21.9	ND	I1/Icterohaemorrhagiae	confirmed
2011	February	hot	holidays	8	Female	22.6	Icterohaemorrhagiae	ND	probable
2011	June	other	school time	22	Male	22.7	ND	I1/Icterohaemorrhagiae	confirmed
2011	March	hot	school time	12	Male	22.8	Australis	I2/Australis	confirmed
2011	June	other	school time	22	Female	23.3	Icterohaemorrhagiae	ND	confirmed
2011	July	other	school time	29	Male	23.8	ND	I4/Pomona	confirmed
2011	June	other	school time	24	Male	25.2	Icterohaemorrhagiae	ND	probable
2011	February	hot	holidays	6	Male	25.3	ND	I1/Icterohaemorrhagiae	confirmed
2011	May	other	school time	21	Male	25.7	ND	I2/Australis	confirmed
2011	January	hot	holidays	4	Male	26	ND	I1/Icterohaemorrhagiae	confirmed
2011	January	hot	holidays	1	Male	27.4	ND	I5/Pyrogenes	confirmed
2011	January	hot	holidays	3	Female	27.9	ND	I5/Pyrogenes	confirmed
2011	March	hot	school time	12	Male	28	ND	ND	confirmed
2011	March	hot	school time	10	Female	28.1	ND	I1/Icterohaemorrhagiae	confirmed
2011	June	other	school time	23	Male	28.1	ND	B1/Ballum	confirmed
2011	February	hot	holidays	8	Female	28.7	ND	I2/Australis	confirmed
2011	July	other	school time	27	Male	28.8	Icterohaemorrhagiae	ND	confirmed
2011	June	other	school time	23	Male	29.3	ND	I1/Icterohaemorrhagiae	confirmed
2011	March	hot	school time	9	Male	29.4	ND	I5/Pyrogenes	confirmed
2011	June	other	school time	26	Male	29.6	ND	I1/Icterohaemorrhagiae	confirmed
2011	May	other	school time	20	Female	30.6	ND	I5/Pyrogenes	confirmed
2011	December	hot	school time	52	Male	30.8	ND	I1/Icterohaemorrhagiae	confirmed
2011	January	hot	holidays	4	Male	31	ND	I5/Pyrogenes	confirmed
2011	April	other	school time	16	Male	31.2	Icterohaemorrhagiae	I1/Icterohaemorrhagiae	confirmed
2011	January	hot	holidays	4	Male	31.7	Australis	ND	probable
2011	March	hot	school time	11	Male	32.6	ND	I1/Icterohaemorrhagiae	confirmed
2011	January	hot	holidays	4	Female	32.6	Pyrogenes	I5/Pyrogenes	confirmed
2011	April	other	school time	17	Male	32.7	ND	I5/Pyrogenes	confirmed
2011	May	other	school time	21	Male	32.7	ND	B1/Ballum	confirmed
2011	November	other	school time	45	Male	32.8	ND	I1/Icterohaemorrhagiae	confirmed
2011	January	hot	holidays	4	Female	32.9	ND	I2/Australis	confirmed
2011	June	other	school time	24	Male	33.1	Icterohaemorrhagiae	ND	probable
2011	February	hot	holidays	6	Male	33.5	ND	I5/Pyrogenes	confirmed
2011	January	hot	holidays	3	Female	34	ND	I5/Pyrogenes	confirmed
2011	March	hot	school time	10	Male	34.8	ND	I1/Icterohaemorrhagiae	confirmed
2011	February	hot	holidays	8	Female	34.9	ND	I1/Icterohaemorrhagiae	confirmed
2011	May	other	school time	19	Male	35.1	ND	I1/Icterohaemorrhagiae	confirmed
2011	April	other	school time	14	Male	35.3	ND	I1/Icterohaemorrhagiae	confirmed
2011	April	other	school time	15	Male	35.5	ND	I1/Icterohaemorrhagiae	confirmed
2011	June	other	school time	23	Female	35.6	ND	I1/Icterohaemorrhagiae	confirmed
2011	July	other	school time	26	Male	36	Pyrogenes	ND	confirmed
2011	February	hot	holidays	5	Male	36.9	Icterohaemorrhagiae	ND	probable
2011	December	hot	school time	51	Male	37	Icterohaemorrhagiae	I1/Icterohaemorrhagiae	confirmed
2011	March	hot	school time	11	Female	37.2	ND	I1/Icterohaemorrhagiae	confirmed
2011	April	other	school time	16	Female	37.3	ND	I1/Icterohaemorrhagiae	confirmed
2011	March	hot	school time	10	Male	37.6	ND	I1/Icterohaemorrhagiae	confirmed
2011	August	other	school time	35	Female	37.9	ND	B1/Ballum	confirmed
2011	April	other	school time	16	Female	38.2	ND	ND	confirmed
2011	May	other	school time	19	Male	38.3	ND	I1/Icterohaemorrhagiae	confirmed
2011	June	other	school time	23	Female	38.4	ND	I1/Icterohaemorrhagiae	confirmed
2011	January	hot	holidays	4	Male	38.5	ND	I5/Pyrogenes	confirmed
2011	August	other	school time	32	Male	38.5	ND	B1/Ballum	confirmed
2011	March	hot	school time	11	Male	39	ND	I1/Icterohaemorrhagiae	confirmed
2011	January	hot	holidays	4	Female	39.1	ND	I5/Pyrogenes	confirmed
2011	July	other	school time	27	Male	39.3	ND	I1/Icterohaemorrhagiae	confirmed
2011	July	other	school time	29	Female	40.6	ND	B1/Ballum	confirmed
2011	March	hot	school time	12	Male	40.8	ND	I1/Icterohaemorrhagiae	confirmed
2011	May	other	school time	18	Female	40.9	ND	I1/Icterohaemorrhagiae	confirmed
2011	April	other	school time	16	Male	41.2	ND	I1/Icterohaemorrhagiae	confirmed
2011	February	hot	holidays	7	Female	42	ND	I5/Pyrogenes	confirmed
2011	March	hot	school time	13	Male	43.8	Pyrogenes	ND	probable
2011	January	hot	holidays	4	Male	44.7	ND	I1/Icterohaemorrhagiae	confirmed
2011	July	other	school time	28	Female	45	ND	I1/Icterohaemorrhagiae	confirmed
2011	January	hot	holidays	3	Male	45	ND	I5/Pyrogenes	confirmed
2011	May	other	school time	19	Female	45.1	ND	I5/Pyrogenes	confirmed
2011	January	hot	holidays	4	Female	45.4	Icterohaemorrhagiae	I1/Icterohaemorrhagiae	confirmed
2011	February	hot	holidays	8	Male	46.4	ND	I1/Icterohaemorrhagiae	confirmed
2011	February	hot	holidays	5	Male	47	ND	I2/Australis	confirmed
2011	June	other	school time	25	Male	47.6	ND	I1/Icterohaemorrhagiae	confirmed
2011	January	hot	holidays	3	Female	48	ND	I1/Icterohaemorrhagiae	confirmed
2011	May	other	school time	19	Male	49.6	ND	ND	probable
2011	February	hot	holidays	6	Male	49.9	ND	I1/Icterohaemorrhagiae	confirmed
2011	January	hot	holidays	4	Male	50.6	Australis	ND	probable
2011	May	other	school time	21	Male	50.7	ND	I2/Australis	confirmed
2011	February	hot	holidays	5	Male	51.5	ND	I5/Pyrogenes	confirmed
2011	April	other	school time	14	Female	53.4	ND	I1/Icterohaemorrhagiae	confirmed
2011	February	hot	holidays	5	Male	53.9	ND	I2/Australis	confirmed
2011	July	other	school time	25	Female	54.1	Pyrogenes	ND	confirmed
2011	January	hot	holidays	1	Female	54.8	Icterohaemorrhagiae	ND	probable
2011	June	other	school time	24	Female	54.9	Icterohaemorrhagiae	ND	confirmed
2011	January	hot	holidays	4	Female	56.2	ND	ND	confirmed
2011	January	hot	holidays	4	Female	56.5	ND	I1/Icterohaemorrhagiae	confirmed
2011	February	hot	holidays	7	Female	56.7	Icterohaemorrhagiae	ND	probable
2011	February	hot	holidays	5	Female	57	Icterohaemorrhagiae	ND	probable
2011	February	hot	holidays	9	Female	57.5	ND	I1/Icterohaemorrhagiae	confirmed
2011	March	hot	school time	10	Male	58.3	ND	I1/Icterohaemorrhagiae	confirmed
2011	March	hot	school time	10	Male	58.6	Australis	ND	probable
2011	May	other	school time	20	Female	59	ND	I5/Pyrogenes	confirmed
2011	January	hot	holidays	4	Female	59.5	ND	I5/Pyrogenes	confirmed
2011	May	other	school time	22	Male	60.6	ND	I1/Icterohaemorrhagiae	confirmed
2011	March	hot	school time	11	Male	61.5	ND	I1/Icterohaemorrhagiae	confirmed
2011	February	hot	holidays	6	Female	64.2	Icterohaemorrhagiae	I1/Icterohaemorrhagiae	confirmed
2011	June	other	school time	24	Female	65.7	ND	I1/Icterohaemorrhagiae	confirmed
2011	May	other	school time	20	Male	66.5	ND	B1/Ballum	confirmed
2011	February	hot	holidays	7	Female	67.2	Panama	ND	probable
2011	April	other	school time	13	Female	67.6	ND	I1/Icterohaemorrhagiae	confirmed
2012	February	hot	holidays	8	Male	6.8	ND	I5/Pyrogenes	confirmed
2012	December	hot	school time	51	Female	8.7	ND	I2/Australis	confirmed
2012	March	hot	school time	9	Male	9.7	ND	I1/Icterohaemorrhagiae	confirmed
2012	March	hot	school time	11	Male	9.7	ND	I5/Pyrogenes	confirmed
2012	December	hot	school time	51	Male	11.1	ND	I1/Icterohaemorrhagiae	confirmed
2012	February	hot	holidays	8	Female	12.2	ND	I1/Icterohaemorrhagiae	confirmed
2012	January	hot	holidays	2	Female	12.6	ND	I5/Pyrogenes	confirmed
2012	December	hot	school time	51	Male	14.1	ND	I1/Icterohaemorrhagiae	confirmed
2012	April	other	school time	15	Male	14.1	ND	I1/Icterohaemorrhagiae	confirmed
2012	April	other	school time	14	Male	14.2	ND	I5/Pyrogenes	confirmed
2012	March	hot	school time	13	Male	15	ND	I1/Icterohaemorrhagiae	confirmed
2012	January	hot	holidays	4	Female	15.3	ND	I1/Icterohaemorrhagiae	confirmed
2012	February	hot	holidays	8	Male	15.7	ND	I5/Pyrogenes	confirmed
2012	December	hot	school time	51	Female	16.1	ND	ND	confirmed
2012	March	hot	school time	10	Male	16.1	ND	I2/Australis	confirmed
2012	February	hot	holidays	8	Male	16.5	ND	I5/Pyrogenes	confirmed
2012	December	hot	school time	51	Male	16.6	ND	I1/Icterohaemorrhagiae	confirmed
2012	April	other	school time	14	Male	19.1	ND	I1/Icterohaemorrhagiae	confirmed
2012	March	hot	school time	13	Male	19.3	ND	B1/Ballum	confirmed
2012	December	hot	school time	51	Male	19.5	ND	I1/Icterohaemorrhagiae	confirmed
2012	April	other	school time	13	Male	20	ND	I1/Icterohaemorrhagiae	confirmed
2012	December	hot	school time	51	Male	20.4	ND	I1/Icterohaemorrhagiae	confirmed
2012	April	other	school time	16	Male	23.4	ND	I5/Pyrogenes	confirmed
2012	July	other	school time	29	Male	24.3	ND	I1/Icterohaemorrhagiae	confirmed
2012	July	other	school time	28	Male	25.3	ND	I1/Icterohaemorrhagiae	confirmed
2012	May	other	school time	18	Male	27.4	ND	I1/Icterohaemorrhagiae	confirmed
2012	November	other	school time	48	Male	27.4	ND	I5/Pyrogenes	confirmed
2012	March	hot	school time	13	Male	28.2	ND	ND	confirmed
2012	April	other	school time	15	Male	28.7	ND	B1/Ballum	confirmed
2012	March	hot	school time	12	Female	28.9	ND	I5/Pyrogenes	confirmed
2012	June	other	school time	26	Male	29.6	ND	I1/Icterohaemorrhagiae	confirmed
2012	April	other	school time	14	Male	29.8	ND	I1/Icterohaemorrhagiae	confirmed
2012	April	other	school time	15	Male	29.9	Icterohaemorrhagiae	ND	confirmed
2012	May	other	school time	19	Male	30.1	ND	I1/Icterohaemorrhagiae	confirmed
2012	February	hot	holidays	6	Male	30.8	ND	I2/Australis	confirmed
2012	December	hot	school time	52	Male	31.1	ND	I5/Pyrogenes	confirmed
2012	December	hot	school time	51	Female	31.4	ND	I1/Icterohaemorrhagiae	confirmed
2012	May	other	school time	20	Male	31.7	ND	I5/Pyrogenes	confirmed
2012	March	hot	school time	13	Male	33.8	32.75	I1/Icterohaemorrhagiae	confirmed
2012	February	hot	holidays	6	Male	35.6	ND	I1/Icterohaemorrhagiae	confirmed
2012	May	other	school time	18	Male	36.7	ND	I5/Pyrogenes	confirmed
2012	April	other	school time	15	Male	37.2	ND	I5/Pyrogenes	confirmed
2012	May	other	school time	18	Male	37.7	ND	ND	confirmed
2012	April	other	school time	15	Male	37.9	Pyrogenes	ND	confirmed
2012	January	hot	holidays	4	Male	38.9	ND	I1/Icterohaemorrhagiae	confirmed
2012	February	hot	holidays	9	Female	39.8	ND	I1/Icterohaemorrhagiae	confirmed
2012	January	hot	holidays	2	Male	39.9	ND	I1/Icterohaemorrhagiae	confirmed
2012	March	hot	school time	11	Male	40.7	Icterohaemorrhagiae	ND	confirmed
2012	April	other	school time	16	Female	41.3	ND	I5/Pyrogenes	confirmed
2012	January	hot	holidays	1	Female	41.3	ND	I1/Icterohaemorrhagiae	confirmed
2012	May	other	school time	18	Male	41.5	ND	I2/Australis	confirmed
2012	June	other	school time	26	Male	42.1	ND	I1/Icterohaemorrhagiae	confirmed
2012	May	other	school time	19	Male	42.9	ND	I1/Icterohaemorrhagiae	confirmed
2012	May	other	school time	18	Female	45.7	ND	I2/Australis	confirmed
2012	June	other	school time	23	Female	46.5	ND	ND	confirmed
2012	April	other	school time	13	Male	47.9	ND	I1/Icterohaemorrhagiae	confirmed
2012	November	other	school time	47	Male	48.1	ND	I1/Icterohaemorrhagiae	confirmed
2012	April	other	school time	16	Female	49.8	Icterohaemorrhagiae	ND	confirmed
2012	April	other	school time	15	Male	50.7	ND	I1/Icterohaemorrhagiae	confirmed
2012	January	hot	holidays	3	Male	51.8	ND	I1/Icterohaemorrhagiae	confirmed
2012	April	other	school time	15	Female	52	ND	I1/Icterohaemorrhagiae	confirmed
2012	March	hot	school time	11	Female	52	ND	I2/Australis	confirmed
2012	January	hot	holidays	2	Female	52.3	ND	I1/Icterohaemorrhagiae	confirmed
2012	January	hot	holidays	4	Female	59.8	Australis	I1/Icterohaemorrhagiae	confirmed
2012	April	other	school time	14	Female	62.3	ND	I1/Icterohaemorrhagiae	confirmed
2012	March	hot	school time	13	Male	62.8	Pyrogenes	ND	probable
2012	May	other	school time	18	Male	62.9	ND	I1/Icterohaemorrhagiae	confirmed
2012	April	other	school time	15	Female	63.4	ND	I2/Australis	confirmed
2012	November	other	school time	48	Male	64.6	ND	ND	confirmed
2012	January	hot	holidays	3	Female	68.6	Ballum	ND	probable
2012	April	other	school time	15	Female	69.4	ND	I1/Icterohaemorrhagiae	confirmed
2012	April	other	school time	15	Male	69.6	ND	I1/Icterohaemorrhagiae	confirmed
2012	March	hot	school time	9	Male	70.1	Australis	I2/Australis	confirmed
2012	February	hot	holidays	6	Female	70.1	ND	I1/Icterohaemorrhagiae	confirmed
2012	May	other	school time	19	Male	73.4	ND	ND	confirmed
2013	January	hot	holidays	4	Female	8	ND	I1/Icterohaemorrhagiae	confirmed
2013	January	hot	holidays	3	Male	8.7	ND	I2/Australis	confirmed
2013	March	hot	school time	13	Male	8.8	ND	I5/Pyrogenes	confirmed
2013	January	hot	holidays	4	Male	9.1	ND	I1/Icterohaemorrhagiae	confirmed
2013	May	other	school time	19	Male	10.8	ND	I1/Icterohaemorrhagiae	confirmed
2013	February	hot	holidays	9	Male	12.3	ND	I5/Pyrogenes	confirmed
2013	November	other	school time	45	Male	12.5	ND	I1/Icterohaemorrhagiae	confirmed
2013	January	hot	holidays	3	Male	13.3	ND	I1/Icterohaemorrhagiae	confirmed
2013	January	hot	holidays	3	Male	13.7	ND	I1/Icterohaemorrhagiae	confirmed
2013	April	other	school time	17	Male	13.7	ND	I2/Australis	confirmed
2013	January	hot	holidays	4	Female	14.4	ND	I5/Pyrogenes	confirmed
2013	December	hot	school time	51	Female	15.2	ND	B1/Ballum	confirmed
2013	January	hot	holidays	2	Male	15.6	ND	I4/Pomona	confirmed
2013	March	hot	school time	13	Male	16.2	ND	I1/Icterohaemorrhagiae	confirmed
2013	December	hot	school time	51	Male	16.5	ND	I1/Icterohaemorrhagiae	confirmed
2013	February	hot	holidays	8	Male	16.9	ND	I5/Pyrogenes	confirmed
2013	May	other	school time	20	Male	17.1	ND	I5/Pyrogenes	confirmed
2013	April	other	school time	17	Female	17.1	ND	I5/Pyrogenes	confirmed
2013	March	hot	school time	10	Male	17.2	ND	I5/Pyrogenes	confirmed
2013	May	other	school time	18	Female	17.2	ND	L. weilii (Bali)	confirmed
2013	March	hot	school time	13	Male	20.9	ND	I2/Australis	confirmed
2013	July	other	school time	29	Male	22.9	ND	I5/Pyrogenes	confirmed
2013	May	other	school time	20	Male	23.2	ND	I5/Pyrogenes	confirmed
2013	April	other	school time	18	Male	23.4	ND	I5/Pyrogenes	confirmed
2013	November	other	school time	46	Male	24.3	ND	B1/Ballum	confirmed
2013	April	other	school time	17	Male	24.4	ND	I1/Icterohaemorrhagiae	confirmed
2013	April	other	school time	16	Male	24.6	ND	I1/Icterohaemorrhagiae	confirmed
2013	May	other	school time	20	Female	24.8	Icterohaemorrhagiae	I1/Icterohaemorrhagiae	confirmed
2013	July	other	school time	27	Male	26.2	ND	I1/Icterohaemorrhagiae	confirmed
2013	January	hot	holidays	3	Female	26.4	ND	I1/Icterohaemorrhagiae	confirmed
2013	February	hot	holidays	8	Male	26.5	ND	I1/Icterohaemorrhagiae	confirmed
2013	April	other	school time	16	Male	26.9	ND	I1/Icterohaemorrhagiae	confirmed
2013	July	other	school time	27	Male	27.8	ND	B1/Ballum	confirmed
2013	May	other	school time	22	Male	28.2	ND	I1/Icterohaemorrhagiae	confirmed
2013	March	hot	school time	12	Male	28.8	ND	I2/Australis	confirmed
2013	August	other	school time	33	Male	30.1	ND	I1/Icterohaemorrhagiae	confirmed
2013	March	hot	school time	12	Male	31	ND	I1/Icterohaemorrhagiae	confirmed
2013	July	other	school time	29	Male	32.3	ND	I1/Icterohaemorrhagiae	confirmed
2013	January	hot	holidays	2	Male	33.4	ND	I2/Australis	confirmed
2013	August	other	school time	32	Male	35.3	ND	B1/Ballum	confirmed
2013	July	other	school time	29	Male	36.6	ND	I1/Icterohaemorrhagiae	confirmed
2013	February	hot	holidays	9	Male	37.8	Icterohaemorrhagiae	I1/Icterohaemorrhagiae	confirmed
2013	July	other	school time	28	Male	37.9	ND	I1/Icterohaemorrhagiae	confirmed
2013	April	other	school time	18	Male	38.5	ND	I1/Icterohaemorrhagiae	confirmed
2013	May	other	school time	21	Male	39.7	ND	I1/Icterohaemorrhagiae	confirmed
2013	April	other	school time	14	Male	40.1	ND	I2/Australis	confirmed
2013	January	hot	holidays	2	Male	40.4	ND	I4/Pomona	confirmed
2013	May	other	school time	21	Male	40.5	ND	I1/Icterohaemorrhagiae	confirmed
2013	March	hot	school time	11	Male	40.9	ND	I1/Icterohaemorrhagiae	confirmed
2013	May	other	school time	18	Male	41.5	ND	I4/Pomona	confirmed
2013	April	other	school time	16	Female	44.4	ND	I1/Icterohaemorrhagiae	confirmed
2013	March	hot	school time	12	Male	44.8	ND	I1/Icterohaemorrhagiae	confirmed
2013	July	other	school time	30	Male	45.1	Icterohaemorrhagiae	I1/Icterohaemorrhagiae	confirmed
2013	May	other	school time	19	Male	45.5	ND	I1/Icterohaemorrhagiae	confirmed
2013	May	other	school time	20	Female	46.3	Icterohaemorrhagiae	I1/Icterohaemorrhagiae	confirmed
2013	November	other	school time	45	Male	46.8	ND	I4/Pomona	confirmed
2013	March	hot	school time	13	Female	48	ND	I1/Icterohaemorrhagiae	confirmed
2013	April	other	school time	15	Male	49.8	ND	I2/Australis	confirmed
2013	June	other	school time	23	Male	52.1	ND	I1/Icterohaemorrhagiae	confirmed
2013	February	hot	holidays	8	Male	52.4	ND	I1/Icterohaemorrhagiae	confirmed
2013	May	other	school time	20	Female	53.8	ND	I1/Icterohaemorrhagiae	confirmed
2013	February	hot	holidays	7	Male	54.4	ND	I2/Australis	confirmed
2013	April	other	school time	16	Male	56.9	ND	I4/Pomona	confirmed
2013	April	other	school time	15	Male	60.3	ND	I1/Icterohaemorrhagiae	confirmed
2013	January	hot	holidays	2	Male	61	ND	I4/Pomona	confirmed
2013	April	other	school time	15	Male	65.4	ND	I1/Icterohaemorrhagiae	confirmed
2013	February	hot	holidays	9	Male	70.8	ND	B1/Ballum	confirmed
2013	March	hot	school time	10	Male	71.4	ND	I1/Icterohaemorrhagiae	confirmed
2013	May	other	school time	21	Male	80.4	ND	I1/Icterohaemorrhagiae	confirmed
2014	February	hot	holidays	6	Female	6.7	ND	I5/Pyrogenes	confirmed
2014	April	other	school time	18	Male	15.5	ND	I1/Icterohaemorrhagiae	confirmed
2014	February	hot	holidays	8	Male	18	ND	I5/Pyrogenes	confirmed
2014	January	hot	holidays	4	Male	24.8	ND	I5/Pyrogenes	confirmed
2014	February	hot	holidays	6	Male	27.9	ND	I1/Icterohaemorrhagiae	confirmed
2014	March	hot	school time	12	Female	29.6	ND	I1/Icterohaemorrhagiae	confirmed
2014	July	other	school time	27	Female	30	ND	I1/Icterohaemorrhagiae	confirmed
2014	March	hot	school time	13	Female	30	ND	I1/Icterohaemorrhagiae	confirmed
2014	February	hot	holidays	9	Female	33.7	ND	I1/Icterohaemorrhagiae	confirmed
2014	February	hot	holidays	7	Male	34.8	ND	I2/Australis	confirmed
2014	January	hot	holidays	5	Male	39.8	ND	I5/Pyrogenes	confirmed
2014	April	other	school time	14	Female	41.8	ND	I5/Pyrogenes	confirmed
2014	February	hot	holidays	8	Female	49.7	ND	I2/Australis	confirmed
2014	February	hot	holidays	9	Female	50.4	ND	B1/Ballum	confirmed
2014	February	hot	holidays	9	Male	50.8	ND	I1/Icterohaemorrhagiae	confirmed
2014	June	other	school time	25	Male	53.6	ND	B1/Ballum	confirmed
2014	October	other	school time	43	Male	53.9	ND	I5/Pyrogenes	confirmed
2014	February	hot	holidays	9	Male	55.4	ND	I1/Icterohaemorrhagiae	confirmed
2014	February	hot	holidays	7	Female	55.7	ND	I1/Icterohaemorrhagiae	confirmed
2014	March	hot	school time	10	Male	64.4	Icterohaemorrhagiae	B1/Ballum	confirmed
2015	March	hot	school time	13	Male	4.8	ND	I4/Pomona	confirmed
2015	March	hot	school time	10	Female	5.1	ND	I5/Pyrogenes	confirmed
2015	March	hot	school time	12	Male	6.9	ND	I1/Icterohaemorrhagiae	confirmed
2015	August	other	school time	35	Male	10.3	ND	I1/Icterohaemorrhagiae	confirmed
2015	January	hot	holidays	4	Male	12.4	ND	I5/Pyrogenes	confirmed
2015	January	hot	holidays	4	Female	14.8	Australis	ND	probable
2015	March	hot	school time	12	Male	14.9	ND	I5/Pyrogenes	confirmed
2015	February	hot	holidays	7	Male	15.1	ND	I2/Australis	confirmed
2015	March	hot	school time	11	Male	15.9	Icterohaemorrhagiae	I1/Icterohaemorrhagiae	confirmed
2015	October	other	school time	40	Male	16.4	Icterohaemorrhagiae	ND	confirmed
2015	March	hot	school time	11	Male	16.8	ND	I1/Icterohaemorrhagiae	confirmed
2015	February	hot	holidays	7	Female	17.4	ND	I1/Icterohaemorrhagiae	confirmed
2015	March	hot	school time	10	Male	18.6	ND	I5/Pyrogenes	confirmed
2015	April	other	school time	18	Male	19.2	ND	I1/Icterohaemorrhagiae	confirmed
2015	May	other	school time	19	Male	19.6	ND	I1/Icterohaemorrhagiae	confirmed
2015	February	hot	holidays	6	Male	20.3	Australis	ND	confirmed
2015	January	hot	holidays	3	Male	21.2	ND	I2/Australis	confirmed
2015	July	other	school time	27	Male	21.4	ND	I1/Icterohaemorrhagiae	confirmed
2015	June	other	school time	26	Male	21.4	ND	I5/Pyrogenes	confirmed
2015	February	hot	holidays	7	Male	22	ND	B1/Ballum	confirmed
2015	March	hot	school time	11	Female	22.2	ND	I1/Icterohaemorrhagiae	confirmed
2015	February	hot	holidays	7	Male	26.8	ND	I1/Icterohaemorrhagiae	confirmed
2015	March	hot	school time	11	Male	27	ND	I1/Icterohaemorrhagiae	confirmed
2015	February	hot	holidays	6	Male	27.2	ND	I1/Icterohaemorrhagiae	confirmed
2015	March	hot	school time	10	Male	28.1	ND	B1/Ballum	confirmed
2015	March	hot	school time	13	Male	28.1	ND	I1/Icterohaemorrhagiae	confirmed
2015	April	other	school time	17	Female	28.6	ND	I2/Australis	confirmed
2015	March	hot	school time	10	Female	28.9	ND	I1/Icterohaemorrhagiae	confirmed
2015	December	hot	school time	53	Male	30.1	ND	I1/Icterohaemorrhagiae	confirmed
2015	May	other	school time	21	Male	32.4	ND	I1/Icterohaemorrhagiae	confirmed
2015	November	other	school time	47	Male	32.5	ND	B1/Ballum	confirmed
2015	May	other	school time	21	Male	32.6	ND	I1/Icterohaemorrhagiae	confirmed
2015	November	other	school time	46	Male	33.5	ND	I1/Icterohaemorrhagiae	confirmed
2015	March	hot	school time	13	Male	35	ND	I1/Icterohaemorrhagiae	confirmed
2015	March	hot	school time	12	Female	38.9	ND	I2/Australis	confirmed
2015	June	other	school time	26	Female	39.1	ND	I1/Icterohaemorrhagiae	confirmed
2015	May	other	school time	22	Male	39.1	ND	I1/Icterohaemorrhagiae	confirmed
2015	March	hot	school time	11	Female	39.2	ND	I1/Icterohaemorrhagiae	confirmed
2015	March	hot	school time	12	Female	40.6	ND	I1/Icterohaemorrhagiae	confirmed
2015	February	hot	holidays	8	Male	41.1	ND	I5/Pyrogenes	confirmed
2015	May	other	school time	20	Female	41.6	ND	I1/Icterohaemorrhagiae	confirmed
2015	May	other	school time	19	Male	41.8	Icterohaemorrhagiae	I1/Icterohaemorrhagiae	confirmed
2015	February	hot	holidays	8	Female	43.3	ND	I1/Icterohaemorrhagiae	confirmed
2015	December	hot	school time	53	Male	45.3	Pyrogenes	I5/Pyrogenes	confirmed
2015	March	hot	school time	10	Male	47.9	ND	I1/Icterohaemorrhagiae	confirmed
2015	March	hot	school time	10	Female	48.1	ND	I5/Pyrogenes	confirmed
2015	June	other	school time	24	Female	51.5	ND	I1/Icterohaemorrhagiae	confirmed
2015	March	hot	school time	11	Female	54.8	ND	I1/Icterohaemorrhagiae	confirmed
2015	March	hot	school time	10	Female	56.1	ND	I5/Pyrogenes	confirmed
2015	March	hot	school time	11	Female	56.4	ND	I1/Icterohaemorrhagiae	confirmed
2015	June	other	school time	24	Male	58.3	ND	B1/Ballum	confirmed
2015	August	other	school time	32	Male	58.5	ND	I1/Icterohaemorrhagiae	confirmed
2015	August	other	school time	32	Male	59.3	ND	I1/Icterohaemorrhagiae	confirmed
2015	January	hot	holidays	1	Male	60.7	ND	I1/Icterohaemorrhagiae	confirmed
2015	March	hot	school time	10	Male	65.7	ND	I1/Icterohaemorrhagiae	confirmed
2015	December	hot	school time	49	Female	66	ND	I1/Icterohaemorrhagiae	confirmed
2016	March	hot	school time	9	Male	7.8	Icterohaemorrhagiae	I1/Icterohaemorrhagiae	confirmed
2016	May	other	school time	22	Female	9.1	Icterohaemorrhagiae	I1/Icterohaemorrhagiae	confirmed
2016	March	hot	school time	13	Female	10.1	Icterohaemorrhagiae	ND	probable
2016	February	hot	holidays	8	Female	10.6	Icterohaemorrhagiae	I1/Icterohaemorrhagiae	confirmed
2016	February	hot	holidays	7	Female	12.2	Pyrogenes	I5/Pyrogenes	confirmed
2016	March	hot	school time	12	Female	13.1	Australis	I2/Australis	confirmed
2016	April	other	school time	16	Female	14.6	Pyrogenes	I5/Pyrogenes	confirmed
2016	May	other	school time	21	Female	14.8	Icterohaemorrhagiae	I1/Icterohaemorrhagiae	confirmed
2016	February	hot	holidays	5	Male	15.4	Pyrogenes	I5/Pyrogenes	confirmed
2016	March	hot	school time	10	Female	15.8	Icterohaemorrhagiae	I1/Icterohaemorrhagiae	confirmed
2016	February	hot	holidays	6	Male	15.9	Pyrogenes	I5/Pyrogenes	confirmed
2016	March	hot	school time	12	Male	16	Icterohaemorrhagiae	I1/Icterohaemorrhagiae	confirmed
2016	June	other	school time	25	Male	16.2	Icterohaemorrhagiae	I1/Icterohaemorrhagiae	confirmed
2016	February	hot	holidays	7	Male	17.3	Pyrogenes	I5/Pyrogenes	confirmed
2016	March	hot	school time	12	Female	17.5	Pyrogenes	I5/Pyrogenes	confirmed
2016	March	hot	school time	12	Male	18.4	Pyrogenes	I5/Pyrogenes	confirmed
2016	March	hot	school time	9	Male	18.4	Pyrogenes	I5/Pyrogenes	confirmed
2016	March	hot	school time	9	Male	18.6	Icterohaemorrhagiae	I1/Icterohaemorrhagiae	confirmed
2016	May	other	school time	18	Male	21.2	Icterohaemorrhagiae	I1/Icterohaemorrhagiae	confirmed
2016	December	hot	school time	50	Male	21.8	ND (1600 coagg)	ND	probable
2016	March	hot	school time	12	Female	22.4	Icterohaemorrhagiae	I1/Icterohaemorrhagiae	confirmed
2016	March	hot	school time	12	Male	23.3	Pyrogenes	I5/Pyrogenes	confirmed
2016	February	hot	holidays	7	Male	23.6	Pyrogenes	I5/Pyrogenes	confirmed
2016	February	hot	holidays	7	Male	24	Pyrogenes	I5/Pyrogenes	confirmed
2016	April	other	school time	14	Male	24.3	Pyrogenes	I5/Pyrogenes	confirmed
2016	April	other	school time	14	Female	24.5	Ballum	B1/Ballum	confirmed
2016	December	hot	school time	48	Male	26.2	ND	ND	confirmed
2016	March	hot	school time	9	Female	26.9	Pyrogenes	I5/Pyrogenes	confirmed
2016	February	hot	holidays	8	Female	30	Australis	I2/Australis	confirmed
2016	May	other	school time	19	Male	30.2	Pyrogenes	I5/Pyrogenes	confirmed
2016	December	hot	school time	50	Male	32.3	ND	I1/Icterohaemorrhagiae	confirmed
2016	March	hot	school time	11	Male	34	Pyrogenes	I5/Pyrogenes	confirmed
2016	February	hot	holidays	6	Male	35.6	Pyrogenes	I5/Pyrogenes	confirmed
2016	October	other	school time	42	Male	36.1	Icterohaemorrhagiae	I1/Icterohaemorrhagiae	confirmed
2016	October	other	school time	43	Male	36.7	Ballum	Patoc	confirmed
2016	March	hot	school time	12	Male	37.7	Icterohaemorrhagiae	I1/Icterohaemorrhagiae	confirmed
2016	March	hot	school time	10	Male	38.1	Pomona	I4/Pomona	confirmed
2016	May	other	school time	18	Male	38.7	Ballum	B1/Ballum	confirmed
2016	March	hot	school time	9	Male	39.7	Australis	I2/Australis	confirmed
2016	July	other	school time	28	Female	41	Icterohaemorrhagiae	I1/Icterohaemorrhagiae	confirmed
2016	March	hot	school time	13	Male	41.9	Icterohaemorrhagiae	I1/Icterohaemorrhagiae	confirmed
2016	March	hot	school time	12	Female	43.6	Australis	I2/Australis	confirmed
2016	May	other	school time	21	Male	43.7	Icterohaemorrhagiae	ND	confirmed
2016	March	hot	school time	12	Male	43.9	Pyrogenes	I5/Pyrogenes	confirmed
2016	May	other	school time	21	Male	44	Icterohaemorrhagiae	I1/Icterohaemorrhagiae	confirmed
2016	January	hot	holidays	4	Male	44.1	Pyrogenes	I5/Pyrogenes	confirmed
2016	May	other	school time	22	Male	44.9	Icterohaemorrhagiae	I1/Icterohaemorrhagiae	confirmed
2016	December	hot	school time	50	Female	45.6	ND	I1/Icterohaemorrhagiae	confirmed
2016	June	other	school time	22	Male	47.4	Pyrogenes	I5/Pyrogenes	confirmed
2016	March	hot	school time	12	Female	47.4	Pyrogenes	I5/Pyrogenes	confirmed
2016	February	hot	holidays	8	Male	49.6	ND	ND	confirmed
2016	April	other	school time	14	Female	49.6	Ballum	B1/Ballum	confirmed
2016	May	other	school time	18	Male	49.6	Icterohaemorrhagiae	I1/Icterohaemorrhagiae	confirmed
2016	March	hot	school time	12	Male	50.7	Pyrogenes	I5/Pyrogenes	confirmed
2016	April	other	school time	14	Male	51.7	Icterohaemorrhagiae	I1/Icterohaemorrhagiae	confirmed
2016	March	hot	school time	12	Male	51.9	Australis	I2/Australis	confirmed
2016	December	hot	school time	50	Male	55.8	ND	ND	confirmed
2016	March	hot	school time	12	Male	56.5	Icterohaemorrhagiae	I1/Icterohaemorrhagiae	confirmed
2016	May	other	school time	21	Male	57.4	Icterohaemorrhagiae	ND	confirmed
2016	March	hot	school time	13	Female	60.5	Australis	I2/Australis	confirmed
2016	August	other	school time	35	Female	61	Ballum	B1/Ballum	confirmed
2016	March	hot	school time	12	Female	61.2	Icterohaemorrhagiae	I1/Icterohaemorrhagiae	confirmed
2016	December	hot	school time	51	Male	62.5	ND	ND	confirmed
2016	May	other	school time	21	Female	64.8	Icterohaemorrhagiae	I1/Icterohaemorrhagiae	confirmed
2016	March	hot	school time	12	Male	68	Icterohaemorrhagiae	I1/Icterohaemorrhagiae	confirmed
2016	May	other	school time	19	Male	68.2	Australis	I2/Australis	confirmed
2016	March	hot	school time	10	Male	69.5	Ballum	ND	confirmed
2016	November	other	school time	46	Male	71.1	ND	I1/Icterohaemorrhagiae	confirmed
2016	January	hot	holidays	53	Female	73.6	Icterohaemorrhagiae	I1/Icterohaemorrhagiae	confirmed
2016	February	hot	holidays	8	Female	76.9	Pyrogenes	I5/Pyrogenes	confirmed

## Sheet: fatal cases
year	rounded age of fatal case
2006	24
2006	51.5
2007	46.5
2008	35
2008	56.5
2008	63
2008	66.5
2008	70.5
2008	78
2009	24.5
2009	42
2009	77.5
2010	77
2011	17
2011	25.5
2011	45
2011	53.5
2011	56
2011	57.5
2012	24.5
2012	34
2013	28
2013	61
2014	29.5
2015	32.5
2016	45
2016	56
2016	65
2016	68

## Sheet: diagnosis
	2006	2007	2008	2009	2010	2011	2012	2013	2014	2015	2016	total
PCR	17	17	75	70	30	109	69	68	19	53	65
MAT	48	36	82	89	12	29	6	1	1	3	5
total	65	53	157	159	42	138	75	69	20	56	70	904
%PCR	0.261538	0.320755	0.477707	0.440252	0.714286	0.789855	0.92	0.985507	0.95	0.946429	0.928571
fatality	2	1	6	3	1	6	2	2	1	1	4	29
fatality rate	0.0307692	0.0188679	0.0382166	0.0188679	0.0238095	0.0434783	0.0266667	0.0289855	0.05	0.0178571	0.0571429	0.0320796
